# Supplementary material for: Distinct requirements for the C. elegans Delta ligand APX-1 in embryonic viability and adult fertility
Source: G3 (Bethesda). 2025 Sep 26;15(12):jkaf229. doi: 10.1093/g3journal/jkaf229 (PMC12693620; doi:10.1093/g3journal/jkaf229)
Supplement: jkaf229_Supplementary_Data [file jkaf229_supplementary_data.zip]

Archive with 2 entries (2 files):
- Supplemental_Material_G3-2025-406163.pdf
- Table_S1_G3-2025-406163.pdf
